# Supplementary material for: Clinical presentation, etiology, and treatment outcomes of mycetoma: A 25-year retrospective study in Southern Thailand
Source: PLoS Negl Trop Dis. 2026 Jan 21;20(1):e0013818. doi: 10.1371/journal.pntd.0013818 (PMC12851456; doi:10.1371/journal.pntd.0013818)
Supplement: S1 Dataset — Raw dataset of 50 patients with mycetoma, including demographic variables, clinical features, microbiological results, treatments, and outcomes. (XLSX) [file pntd.0013818.s001.xlsx]

## Sheet: RawData
record_id	included	noreason	wrongdx	otherdx	dxdate	age	sex	job	otherjob	origin	ud___1	ud___2	ud___3	ud___4	ud___5	ud___6	ud___7	ud___8	ud___9	ud___10	ud___11	otherud	patient_identification_demograpgic_complete	dura	trauma	pain	sinus	grains	grainscolor	site___1	site___2	site___3	site___4	site___5	site___6	site___7	site___8	site___9	site___10	site___11	site___12	bone	clinical_presentation_complete	dx___1	dx___2	dx___3	dx___4	dx___5	dx___6
5	1				2006-02-21	56	2	1		4	1	1	0	0	0	0	0	0	0	0	0		2	12	4	2	2	3		1	0	0	0	0	0	0	0	0	0	0	0	0	2	1	0	0	1	0	0
11	1				2015-08-04	50	1	11		4	0	0	0	0	0	0	0	0	0	0	0		2	2	4	2	2	2		0	1	0	0	0	0	0	0	0	0	0	0	0	2	1	0	0	1	0	0
12	1				2010-07-07	56	1	11		4	0	0	0	0	0	0	0	0	0	0	0		2	10	1	1	1	2		1	0	0	0	0	0	0	0	0	0	0	0	1	2	1	0	0	1	0	0
18	1				2015-10-07	68	1	10		4	0	0	0	0	0	0	0	0	0	0	0		2	48	3	1	1	2		1	0	0	0	0	0	0	0	0	0	0	0	1	2	1	0	1	1	1	0
24	1				2003-12-15	33	1	3		4	0	0	0	0	0	0	0	0	0	0	0		2	120	3	2	3	3		1	0	0	0	0	0	0	0	0	0	0	0	0	2	1	0	1	0	0	0
25	1				2006-07-25	49	2	5		4	1	1	0	0	0	0	0	1	0	0	0		2	48	2	1	1	2		1	0	0	0	0	0	0	0	0	0	0	0	1	2	1	0	0	1	1	0
31	1				2012-04-20	48	2	2		4	0	0	0	0	0	0	0	0	0	0	0		2	6	4	1	1	3		1	0	0	0	0	0	0	0	0	0	0	0	0	2	1	0	1	0	0	0
35	1				2006-05-15	46	1	6		4	1	0	0	0	0	0	0	0	0	1	0		2	3	2	2	1	2		1	0	0	0	0	0	0	0	0	0	0	0	0	2	1	0	0	1	0	0
41	1				2016-03-01	63	2	1		4	0	0	0	0	0	0	0	0	0	0	0		2	6	2	2	1	1	2	1	0	0	0	0	0	0	0	0	0	0	0	0	2	1	1	0	1	0	0
42	1				2018-12-14	58	1	1		4	0	0	0	0	0	0	0	0	0	0	1	gout	2	120	1	2	2	2		0	0	0	0	0	1	0	0	0	0	0	0	0	2	0	0	0	1	0	0
43	1				2015-09-25	68	1	6		4	0	0	0	0	0	0	0	0	0	1	0		2	60	2	2	2	2		1	0	0	0	0	0	0	0	0	0	0	0	0	2	1	0	1	1	0	0
45	1				2024-07-19	45	1	11		4	0	0	0	0	0	0	0	0	0	0	0		2	24	2	2	2	2		1	0	0	0	0	0	0	0	0	0	0	0	0	2	0	0	0	1	1	0
55	1				2003-01-30	35	1	4		4	0	0	0	0	0	0	0	0	0	0	0		2	480	1	1	1	3		1	0	0	0	0	0	0	0	0	0	0	0		2	1	0	1	1	0	0
57	1				2019-09-05	60	1	6		4	1	1	0	0	0	0	0	0	0	0	0		2	3	3	2	2	2		0	1	0	0	0	0	0	0	0	0	0	0	0	2	0	0	0	1	0	0
58	1				2009-05-22	28	2	6		4	0	0	0	0	0	0	0	0	0	0	0		2	12	2	1	1	2		0	0	0	0	0	1	0	0	0	0	0	0	0	2	1	0	0	1	0	0
59	1				2014-08-15	50	2	5		4	0	0	0	0	0	0	1	0	0	0	0		2	36	2	1	1	2		1	0	0	0	0	0	0	0	0	0	0	0	0	2	1	1	1	1	0	0
62	1				2013-11-04	73	2	5		4	0	0	0	0	0	0	1	0	0	0	0		2	9	2	1	2	2		1	0	0	0	0	0	0	0	0	0	0	0	0	2	1	0	1	0	0	0
66	1				2006-06-26	38	1	6		4	0	0	0	0	0	0	0	0	0	0	0		2	120	3	2	2	2		0	0	1	0	0	0	0	0	0	0	0	0	0	2	1	0	0	1	0	0
67	1				2004-11-11	50	2	1		4	0	0	0	0	0	0	0	0	0	0	0		2		2	2	2	2		1	0	0	0	0	0	0	0	0	0	0	0	0	2	1	0	0	1	0	0
68	1				2013-07-31	50	2	1		4	1	0	0	0	0	0	0	0	0	0	0		2	12	2	1	2	2		1	0	0	0	0	0	0	0	0	0	0	0	1	2	0	0	0	1	0	0
70	1				2020-02-17	45	2	6		4	1	0	0	0	0	0	0	0	0	0	0		2	60	2	2	2	2		1	0	0	0	0	0	0	0	0	0	0	0	0	2	0	0	0	1	0	0
71	1				2005-03-30	35	1	9		4	0	0	0	0	0	0	0	0	0	0	0		2	3	2	1	1	2		1	0	0	0	0	0	0	0	0	0	0	0	0	2	0	0	0	1	0	0
76	1				2024-09-19	50	2	1		4	0	0	0	0	0	0	0	0	0	0	0		2	36	2	2	2	2		0	1	0	0	0	0	0	0	0	0	0	0	0	2	0	0	0	1	0	0
79	1				2023-10-25	76	1	6		4	1	0	0	0	0	0	0	1	0	0	0		2	4	2	1	2	2		1	0	0	0	0	0	0	0	0	0	0	0	0	2	0	0	1	1	0	0
82	1				2008-01-10	55	1	1		4	0	0	0	0	0	0	0	0	0	1	0		2	6	1	1	2	2		1	0	0	0	0	0	0	0	0	0	0	0	0	2	1	0	1	0	0	0
83	1				2022-07-09	30	2	6		4	0	0	0	0	0	0	0	0	0	0	0		2	3	2	1	2	2		0	0	0	0	0	0	0	0	0	1	0	0	0	2	1	0	0	1	0	0
84	1				2008-02-01	37	2	1		4	0	0	0	0	0	0	0	0	0	0	0		2	7	2	2	1	1	10	1	0	0	0	0	0	0	0	0	0	0	0	1	2	1	0	1	1	0	0
88	1				2009-05-01	41	2	1		4	0	0	0	0	0	0	0	0	0	0	0		2	84	2	1	1	2		1	0	0	0	0	0	0	0	0	0	0	0	1	2	1	0	0	1	0	0
92	1				2011-05-23	44	1	1		4	0	0	0	0	0	0	0	0	0	0	0		2	5	2	1	2	1	10	1	0	0	0	0	0	0	0	0	0	0	0	0	2	1	0	1	1	0	0
103	1				2012-03-23	61	2	5		4	0	0	0	0	0	0	0	0	0	0	0		2	120	1	1	2	2		1	0	0	0	0	0	0	0	0	0	0	0	1	2	1	0	0	1	1	0
104	1				2012-05-21	52	1	6		4	1	0	0	0	0	0	0	0	0	1	0		2	24	3	2	2	2		1	0	0	0	0	0	0	0	0	0	0	0	0	2	0	0	0	1	0	0
110	1				2012-11-16	48	1	1		4	0	0	0	0	0	0	0	0	0	0	0		2	24	1	2	2	2		1	0	0	0	0	0	0	0	0	0	0	0	0	2	0	1	0	1	0	0
111	1				2022-12-20	10	1	9		4	0	0	0	0	0	0	0	0	0	0	1	Conelia de lange feature, closed small VSD	2	12	3	1	1	2		0	0	0	0	0	0	1	0	0	0	0	0	0	2	0	0	0	1	0	1
114	1				2013-06-17	80	1	1		4	0	0	0	0	0	0	0	0	0	0	0		2	12	1	2	2	2		1	0	0	0	0	0	0	0	0	0	0	0	0	2	0	0	0	1	0	0
116	1				2018-08-09	34	2	11		4	0	0	0	0	0	0	0	0	0	0	0		2	12	3	2	2	2		1	0	0	0	0	0	0	0	0	0	0	0	0	2	0	0	0	1	0	0
119	1				2019-08-05	39	1	11		4	0	0	0	0	0	0	0	0	0	0	0		2	12	3	1	1	2		1	0	0	0	0	0	0	0	0	0	0	0	1	2	1	0	0	1	1	0
121	1				2015-02-09	58	1	11		4	1	0	0	0	0	0	0	0	0	1	0		2	12	1	2	2	2		1	0	0	0	0	0	0	0	0	0	0	0	0	2	0	0	0	1	0	0
123	1				2020-09-01	23	1	7		4	0	0	0	0	0	0	1	0	0	0	0		2	3	2	2	1	1	3	1	0	0	0	0	0	0	0	0	0	0	0	0	2	1	0	1	0	0	0
124	1				2015-07-08	46	2	1		4	0	0	0	0	0	0	0	0	0	0	0		2	36	3	2	2	2		1	0	0	0	0	0	0	0	0	0	0	0	0	2	0	0	0	1	0	0
125	1				2015-11-26	64	1	1		4	0	1	0	0	0	0	0	0	0	1	0		2	12	3	2	1	2		1	0	0	0	0	0	0	0	0	0	0	0	0	2	1	0	0	1	1	0
128	1				2014-08-27	63	1	11		4	0	0	0	0	0	0	0	0	0	0	0		2	3	3	1	1	1	10	1	0	0	0	0	0	0	0	0	0	0	0	0	2	0	0	0	1	0	0
129	1				2015-12-29	50	1	11		4	0	0	0	0	0	0	0	0	0	0	0		2	24	3	1	1	2		1	0	0	0	0	0	0	0	0	0	0	0	1	2	0	0	1	1	1	0
130	1				2015-11-24	55	1	4		4	0	0	0	0	0	0	0	0	0	0	0		2	24	2	2	2	2		0	0	1	0	0	0	0	0	0	0	0	0	0	2	0	0	1	1	0	0
132	1				2016-02-24	48	2	12	massage by his foot	4	0	0	0	0	0	0	0	0	0	0	0		2	36	3	1	1	1	1	1	0	0	0	0	0	0	0	0	0	0	0	1	2	1	1	0	0	0	0
134	1				2017-12-01	65	1	2		4	0	0	0	0	0	0	0	0	0	0	0		2	60	1	1	1	3		1	0	0	0	0	0	0	0	0	0	0	0	0	2	1	0	0	1	0	0
142	1				2020-07-01	40	1	2		4	0	0	0	0	0	0	0	0	0	0	0		2	60	1	1	1	3		1	0	0	0	0	0	0	0	0	0	0	0	1	2	1	0	1	1	0	0
143	1				2020-08-05	47	1	2		4	0	0	0	0	0	0	0	0	0	0	0		2	192	3	1	1	3		1	0	0	0	0	0	0	0	0	0	0	0	1	2	1	1	0	0	1	0
149	1				2022-06-17	67	2	5		4	0	0	0	0	0	0	0	0	0	1	0		2	120	3	1	2	2		1	0	0	0	0	0	0	0	0	0	0	0	1	2	0	0	0	1	0	0
151	1				2024-09-30	58	1	11		4	1	0	0	0	0	0	0	0	0	0	0		2	48	3	3	2	2		0	1	0	0	0	0	0	0	0	0	0	0	0	2	0	0	0	1	0	0
153	1				2023-03-01	46	1	3		4	0	0	0	0	0	0	0	0	0	0	0		2	86	2	1	1	3		1	0	0	0	0	0	0	0	0	0	0	0	1	2	0	0	0	1	1	0
[truncated: 71 more columns]

## Sheet: MycetomaRetrospective_DataDicti
Variable / Field Name	Form Name	Section Header	Field Type	Field Label	Choices, Calculations, OR Slider Labels	Field Note	Text Validation Type OR Show Slider Number	Text Validation Min	Text Validation Max	Identifier?	Branching Logic (Show field only if...)	Required Field?	Custom Alignment	Question Number (surveys only)	Matrix Group Name	Matrix Ranking?	Field Annotation
record_id	patient_identification_demograpgic		text	Record ID
hn	patient_identification_demograpgic	<div class="rich-text-field-label"><div class="rich-text-field-label"><p><span style="color: #236fa1;">Section 1: Patient Identification and Enrollment</span></p></div></div>	text	Hospital number			integer
included	patient_identification_demograpgic		radio	Included in analysis?	1, yes | 2, no
noreason	patient_identification_demograpgic		dropdown	Reason for Not include	1, Wrong diagnosis | 2, Incomplete medical records | 3, Repeat episodes of the same patient | 4, Transfer or Lost to follow up early						[included] = '2'
wrongdx	patient_identification_demograpgic		dropdown	Wrong diagnosis	1, Fungal sinusitis / sinus fungal ball | 2, Pulmonary fungal ball | 3, Subcutaneous mycoses | 4, Chronic eczema | 5, Other (please specify below)						[noreason] = '1'
otherdx	patient_identification_demograpgic		text	Other diagnosis							[wrongdx] = '5'
dxdate	patient_identification_demograpgic		text	Date of diagnosis		วันที่ลงวินิจฉัย/มีผล patho	date_dmy
age	patient_identification_demograpgic	<div class="rich-text-field-label"><p><span style="color: #3598db;">Section 2: Demographics</span></p></div>	text	Age at Diagnosis			number	1	120
sex	patient_identification_demograpgic		radio	Sex	1, Male | 2, Female
job	patient_identification_demograpgic		radio	Occupation	1, Farmer / Agricultural worker | 2, Rubber or oil palm plantation worker | 3, Construction worker / Manual laborer | 4, Fisherman | 5, Housewife / Homemaker | 6, Office worker / Government employee | 7, Student | 8, Monk / Religious worker | 9, Unemployed | 10, Retired | 11, Unknown | 12, Other (please specify)
otherjob	patient_identification_demograpgic		text	Other job (Please specify)							[job] = '12'
origin	patient_identification_demograpgic		radio	Geographic origin	1, Central Thailand | 2, Northeastern Thailand | 3, Northern Thailand | 4, Southern Thailand | 5, Eastern Thailand | 6, Western Thailand | 7, Outside Thailand | 8, Unknown
ud	patient_identification_demograpgic		checkbox	Co-morbidities	1, Hypertension | 2, DM | 3, Chronic heart disease (IHD, CAD, CHF) | 4, Chronic lung disease (COPD,asthma, bronchiectasis) | 5, Chronic kidney stage 2-5 | 6, HIV infection | 7, Autoimmune disease | 8, Active solid malignancy | 9, Active hematologic malignancy | 10, Hyperlipidaemia | 11, Other (please specify)
otherud	patient_identification_demograpgic		text	Other comorbidities							[ud(11)] = '1'
dura	clinical_presentation	<div class="rich-text-field-label"><p><span style="color: #843fa1;">Section 3: Clinical Presentation</span></p></div>	text	Duration of symptoms (months)		Please estimate in months	number						RH
trauma	clinical_presentation		radio	History of trauma	1, Yes | 2, No | 3, Not sure | 4, Missing data								RH
pain	clinical_presentation		radio	Pain	1, Yes | 2, No | 3, Missing data
sinus	clinical_presentation		radio	Presence of sinus tracts	1, Yes | 2, No | 3, Missing data
grains	clinical_presentation		radio	Visible grains in discharge	1, Yes | 2, No | 3, Missing data
grainscolor	clinical_presentation		dropdown	Color of grains	1, White | 2, Yellow | 3, Black | 4, Brown | 5, Red | 6, Pink | 7, Green | 8, Gray | 9, Mixed colors | 10, Unknown						[grains] = '1'
site	clinical_presentation		checkbox	Site of lesions	1, Foot | 2, Hand | 3, leg & knee | 4, Thigh | 5, Buttock | 6, Arm & forearm | 7, Head & neck | 8, Back | 9, Perineum | 10, Chest wall | 11, Abdominal wall | 12, Missing data
bone	clinical_presentation		yesno	Bone involvement		imaging confirmed or surgical dx							RH
dx	diagnosis_treatment	<div class="rich-text-field-label"><p><span style="color: #169179;">Section 4: Microbiology and Histopathology</span></p></div>	checkbox	Diagnosis type	1, Compatible clinical signs & symptoms | 2, Staining positive (gram / AFB / mAFB) | 3, Culture positive | 4, Histopathology positive | 5, Radiologic positive / support | 6, Molecular testing positive (PCR, 16sRNA, 18sRNA, NGS)
specimen	diagnosis_treatment		checkbox	Specimen type	1, Grains | 2, Pus | 3, Biopsy | 4, Missing data						[dx(3)] = '1'
stainpos	diagnosis_treatment		radio	Staining positive	1, KOH | 2, Gram stain | 3, AFB | 4, mAFB						[dx(2)] = '1'
radio	diagnosis_treatment		checkbox	Radiologic type	1, Plain film | 2, Ultrasound | 3, CT | 4, MRI						[dx(5)] = '1'
bactcu	diagnosis_treatment		radio	Bacterial culture	1, Negative | 2, Positive | 3, Contamination | 4, Not done
bactcu2	diagnosis_treatment		radio	Anaerobic bacterial culture	1, Negative | 2, Positive | 3, Contamination | 4, Not done
fung_cu	diagnosis_treatment		radio	Fungal culture	1, Negative | 2, Positive | 3, Contamination | 4, Not done
mycocu	diagnosis_treatment		radio	Mycobacterial culture	1, Negative | 2, Positive | 3, Contamination | 4, Not done
histopattern	diagnosis_treatment		checkbox	Histopatho patttern	1, Grains seen | 2, Splendore-Hoeppli | 3, Fungal hyphae / element | 4, Filamentous bacteria | 5, Necrosis | 6, Granulomatous inflammation | 7, Normal tissue | 8, Other						[dx(4)] = '1'
type	diagnosis_treatment		radio	Type of mycetoma	1, Actinomycetoma | 2, Eumycetoma | 3, Unknown / Unidentified
organism	diagnosis_treatment		text	Organism		Please identify genus & species
atb	diagnosis_treatment	<div class="rich-text-field-label"><p><span style="color: #169179;">Section 5: Treatment</span></p></div>	checkbox	Antibiotics used	1, Penicillin | 2, Amoxycillin | 3, Amoxycillin-clavulanate | 4, TMP-SMX | 5, Amikacin / Gentamicin | 6, Rifampin | 7, Doxycycline | 8, Other (specify) | 9, No
otheratb	diagnosis_treatment		text	Other ATB (pls specify)							[atb(8)] = '1'
antifungal	diagnosis_treatment		checkbox	Antifungals used	1, Ketoconazole | 2, Fluconazole | 3, Itraconazole | 4, Voriconazole | 5, Posaconazole | 6, Terbinafine | 7, Amphotericin B | 8, Griseofulvin | 9, Other (specify) | 10, No
otherfungal	diagnosis_treatment		text	Other Antifungal (pls specify)							[antifungal(9)] = '1'
surgery	diagnosis_treatment		yesno	Surgery performed
surgery_type	diagnosis_treatment		checkbox	Type of surgery	1, Incision and drainage | 2, Debridement | 3, Local excision | 4, Wide local excision with margin clearance | 5, Amputation | 6, Unknown / not specified
durarx	diagnosis_treatment		text	Duration of treatment (months)			number
outcome	outcome		dropdown	Final outcome	1, Cured - Complete resolution of lesions and no recurrence during follow-up | 2, Improved - Partial resolution with stable or non-progressive disease | 3, Recurrence - Reappearance of lesion(s) after initial improvement or cure | 4, Progression - Worsening of disease despite treatment | 5, Required amputation - Surgery due to advanced disease or treatment failure | 6, Death due to mycetoma | 7, …
timetoresolve	outcome		text	Time to resolution (months)			number				[outcome] = '1'
follow	outcome		text	Follow up duration (months)			integer
compli	outcome		checkbox	Complications	1, Osteomyelitis | 2, Pathologic fracture | 3, Chronic pain | 4, Secondary bacterial infection | 5, Lymphatic spread | 6, Sepsis / systemic infection | 7, Functional impairment / disability | 8, Need for long-term wound care | 9, Need for repeated surgeries | 10, Psychosocial impact / stigma | 11, Other (specify) | 12, No complications
complication	outcome		text	Other complications (pls specify)							[compli(11)] = '1'
